# Supplementary material for: Bibliometric analysis of Oropouche research: impact on the surveillance of emerging arboviruses in Latin America
Source: F1000Res. 2017 Mar 17;6:194. Originally published 2017 Feb 28. [Version 2] doi: 10.12688/f1000research.10936.2 (PMC5357042; doi:10.12688/f1000research.10936.2)
Supplement: Raw data obtained from bibliographical databases (Medline, Scopus and SCI-E) [file f1000research-6-12074-s0000.tgz]

Archive with 1 entries (1 files):
- 0da2b71d-af93-485c-bfe9-387c8a766d65_fe3d2fad-0abc-49c9-8f10-4c2c41b69cb6_rawdata.xlsx
