# Supplementary material for: Bibliometric analysis of Oropouche research: impact on the surveillance of emerging arboviruses in Latin America
Source: F1000Res. 2017 Mar 17;6:194. Originally published 2017 Feb 28. [Version 2] doi: 10.12688/f1000research.10936.2 (PMC5357042; doi:10.12688/f1000research.10936.2)
Supplement: Raw data obtained from bibliographical databases (Medline, Scopus and SCI-E) [file f1000research-6-12074-s0000.tgz › 0da2b71d-af93-485c-bfe9-387c8a766d65_fe3d2fad-0abc-49c9-8f10-4c2c41b69cb6_rawdata.xlsx]

## Sheet: SCOPUS
Country	Number of articles	Number of original articles	Number of articles in the last 5 years	Articles in the last year	Highest productive institution in the country	Number of articles of that institution	Highest productive author in the country	Number of articles of that author	Citations received in the country	H index in the country
Global	97	75	25	2	Universidade de Sao Paulo - USP	138	Figueiredo, L.T.M.	138	1009	17
Algeria	0	0	0	0		0		0	0	0
Angola	0	0	0	0		0		0	0	0
Anguilla	0	0	0	0		0		0	0	0
Argentina	2	2	0	0	U. States Nav. Med. Res. Inst. D.	1	Spinelli, G.R.	1	21	2
Aruba	0	0	0	0		0		0	0	0
Australia	1	1	1	0	Norges Teknisk-Naturvitenskapelige Universitet	1	Bolstad, G.H.	1	13	1
Austria	0	0	0	0		0		0	0	0
Bangladesh	0	0	0	0		0		0	0	0
Belarus	0	0	0	0		0		0	0	0
Belgium	0	0	0	0		0		0	0	0
Benin	0	0	0	0		0		0	0	0
Bhutan	0	0	0	0		0		0	0	0
Bolivia	1	1	1	0	Dirección General de Epidemiología	1	Aguayo, N.	1	60	1
Brazil	53	41	17	1	Universidade de Sao Paulo - USP	23	Figueiredo, L.T.M.	23	431	12
Brunei	0	0	0	0		0		0	0	0
Burkina Faso	0	0	0	0		0		0	0	0
Burma	0	0	0	0		0		0	0	0
Cambodia	0	0	0	0		0		0	0	0
Cameroon	0	0	0	0		0		0	0	0
Canada	7	5	2	0	Alberta Research Council	3	Mohammed-Singh, L.J.	3	155	5
Cape Verde	0	0	0	0		0		0	0	0
Cayman Islands	0	0	0	0		0		0	0	0
Central African Republic	0	0	0	0		0		0	0	0
China	0	0	0	0		0		0	0	0
Colombia	0	0	0	0		0		0	0	0
Comoros	0	0	0	0		0		0	0	0
Congo	0	0	0	0		0		0	0	0
Costa Rica	0	0	0	0		0		0	0	0
Cote d'Ivoire	0	0	0	0		0		0	0	0
Croatia	0	0	0	0		0		0	0	0
Cyprus	0	0	0	0		0		0	0	0
Czech Republic	1	1	1	0	University of South Bohemia	1	Chrudimsky, T.	1	0	0
Czechoslovakia	0	0	0	0		0		0	0	0
Denmark	0	0	0	0		0		0	0	0
East Timor	0	0	0	0		0		0	0	0
ECUADOR	2	2	1	0	Dirección General de Epidemiología	1	Blair, P.J.	1	85	2
Egypt	0	0	0	0		0		0	0	0
Estonia	0	0	0	0		0		0	0	0
Falkland Islands (Malvinas)	0	0	0	0		0		0	0	0
Fiji	0	0	0	0		0		0	0	0
Finland	0	0	0	0		0		0	0	0
France	1	0	0	0	Centre for Ecology & Hydrology	1	Carpenter, S.	1	17	1
French Guiana	1	0	0	0	Inst. Pasteur Guyane Francaise	1	Lhuillier, M.	1	3	1
French Polynesia	0	0	0	0		0		0	0	0
Gabon	0	0	0	0		0		0	0	0
Gambia	0	0	0	0		0		0	0	0
Germany	4	3	1	0	Instituto Evandro Chagas	2	Nunes, M.R.T.	2	84	3
Greece	0	0	0	0		0		0	0	0
Greenland	0	0	0	0		0		0	0	0
Guadeloupe	0	0	0	0		0		0	0	0
Guinea	0	0	0	0		0		0	0	0
Hong Kong	0	0	0	0		0		0	0	0
Hungary	0	0	0	0		0		0	0	0
Iceland	0	0	0	0		0		0	0	0
India	0	0	0	0		0		0	0	0
Indonesia	0	0	0	0		0		0	0	0
Iran	0	0	0	0		0		0	0	0
Israel	1	0	0	0	Tel Aviv University, Sackler Faculty of Medicine	1	Meltzer, E.	1	5	1
Italy	0	0	0	0		0		0	0	0
Ivory Coast	0	0	0	0		0		0	0	0
Jamaica	0	0	0	0		0		0	0	0
Japan	0	0	0	0		0		0	0	0
Jordan	0	0	0	0		0		0	0	0
Kenya	0	0	0	0		0		0	0	0
Laos	0	0	0	0		0		0	0	0
Lebanon	0	0	0	0		0		0	0	0
Macedonia	0	0	0	0		0		0	0	0
Madagascar	0	0	0	0		0		0	0	0
Malawi	0	0	0	0		0		0	0	0
Malaysia	0	0	0	0		0		0	0	0
Maldives	0	0	0	0		0		0	0	0
Mali	0	0	0	0		0		0	0	0
Martinique	0	0	0	0		0		0	0	0
Mauritius	0	0	0	0		0		0	0	0
Mayotte	0	0	0	0		0		0	0	0
Mexico	0	0	0	0		0		0	0	0
Mozambique	1	1	0	0	Universidad de las Fuerzas Armadas-ESPE	1	Blair, P.J.	1	25	1
Myanmar	0	0	0	0		0		0	0	0
Nepal	0	0	0	0		0		0	0	0
Netherlands	0	0	0	0		0		0	0	0
Netherlands Antilles	0	0	0	0		0		0	0	0
New Caledonia	0	0	0	0		0		0	0	0
New Zealand	0	0	0	0		0		0	0	0
Nigeria	0	0	0	0		0		0	0	0
Norway	1	1	1	0	Norges Teknisk-Naturvitenskapelige Universitet	1	Bolstad, G.H.	1	13	1
Oman	0	0	0	0		0		0	0	0
Pakistan	0	0	0	0		0		0	0	0
Panama	0	0	0	0		0		0	0	0
Papua New Guinea	0	0	0	0		0		0	0	0
PARAGUAY	3	3	1	0	Universidade de Sao Paulo - USP	2	Aquino, V.H.	2	99	2
Peru	11	11	4	0	U.S. Naval Medical Research Center Detachment Lima	4	Watts, D.M.	4	234	9
Philippines	0	0	0	0		0		0	0	0
Poland	0	0	0	0		0		0	0	0
Portugal	1	1	1	0	Universidade do Porto	1	Arisi, G.M.	1	6	1
Puerto Rico	0	0	0	0		0		0	0	0
Reunion	0	0	0	0		0		0	0	0
Romania	0	0	0	0		0		0	0	0
Russia	0	0	0	0		0		0	0	0
Russian Federation	0	0	0	0		0		0	0	0
Saint Helena	0	0	0	0		0		0	0	0
Saint Pierre and Miquelon	0	0	0	0		0		0	0	0
Saudi Arabia	0	0	0	0		0		0	0	0
Senegal	0	0	0	0		0		0	0	0
Serbia	0	0	0	0		0		0	0	0
Seychelles	0	0	0	0		0		0	0	0
Sierra Leone	0	0	0	0		0		0	0	0
Singapore	0	0	0	0		0		0	0	0
Slovenia	0	0	0	0		0		0	0	0
South Africa	0	0	0	0		0		0	0	0
South Korea	0	0	0	0		0		0	0	0
Spain	1	1	1	0	Joint BSC-IRB Research Program in Computational Biology, Barcelona Supercomputing Center	1	Chrudimsky, T	1	0	0
Sri Lanka	0	0	0	0		0		0	0	0
Sudan	0	0	0	0		0		0	0	0
Sweden	0	0	0	0		0		0	0	0
Switzerland	0	0	0	0		0		0	0	0
Taiwan	0	0	0	0		0		0	0	0
Tanzania	0	0	0	0		0		0	0	0
Thailand	1	1	0	0	Yale University	1	Baisley, K.J.	1	8	1
Tonga	0	0	0	0		0		0	0	0
Trinidad and Tobago	8	5	1	0	Alberta Research Council	2	Dyal, S.	2	92	4
Tunisia	0	0	0	0		0		0	0	0
Turkey	0	0	0	0		0		0	0	0
Turks and Caicos Islands	0	0	0	0		0		0	0	0
Uganda	0	0	0	0		0		0	0	0
United Arab Emirates	0	0	0	0		0		0	0	0
United Kingdom	7	6	3	0	University of St Andrews	3	Cable, J	3	144	6
United States	27	22	6	1	UT Medical Branch at Galveston	11	Tesh, R.B.	11	339	10
Viet Nam	0	0	0	0		0		0	0	0
Wallis and Futuna	0	0	0	0		0		0	0	0
Yemen	0	0	0	0		0		0	0	0
Zambia	0	0	0	0		0		0	0	0
Zimbabwe	0	0	0	0		0		0	0	0
	0	0	0	0		0		0	0	0

## Sheet: SCI
Country	Number of articles	Number of original articles	Number of articles in the last 5 years	Articles in the last year	Highest productive institution in the country	Number of articles of that institution	Highest productive author in the country	Number of articles of that author
Global	80	74	31	4	CNPQ	5	FIGUEIREDO LTM	13
Algeria	0	0	0	0		0		0
Angola	0	0	0	0		0		0
Anguilla	0	0	0	0		0		0
Argentina	3	2	0	0		0	SPINELLI GR	2
Aruba	0	0	0	0		0		0
Australia	1	1	0	1		0	Gauci, PJ ; McAllister, J ; Mitchell, IR ; Boyle, DB ; Bulach, DM; Weir, RP ; Melville, LF; Gubala, AJ	1
Austria	0	0	0	0		0		0
Bangladesh	0	0	0	0		0		0
Belarus	0	0	0	0		0		0
Belgium	0	0	0	0		0		0
Benin	0	0	0	0		0		0
Bhutan	0	0	0	0		0		0
Bolivia	1	1	1	0	United States Department of Defense Global Emerging Infections Systems	1	Forshey, BM; Guevara, C; Laguna-Torres, VA; Cespedes, M; Vargas, J; Gianella, A; Vallejo, E; Madrid, C; Aguayo, N; Gotuzzo, E; Suarez, V; Morales, AM; Beingolea, L; Reyes, N; Perez, J; Negrete, M; Rocha, C; Morrison, AC ; Russell, KL; Blair, PJ; Olson, JG; Kochel, TJ	1
Brazil	49	44	20	3	CNPQ	5	FIGUEIREDO LTM	13
Brunei	0	0	0	0		0		0
Burkina Faso	0	0	0	0		0		0
Burma	0	0	0	0		0		0
Cambodia	0	0	0	0		0		0
Cameroon	0	0	0	0		0		0
Canada	0	0	0	0		0		0
Cape Verde	0	0	0	0		0		0
Cayman Islands	0	0	0	0		0		0
Central African Republic	0	0	0	0		0		0
China	0	0	0	0		0		0
Colombia	0	0	0	0		0		0
Comoros	0	0	0	0		0		0
Congo	0	0	0	0		0		0
Costa Rica	0	0	0	0		0		0
Cote d'Ivoire	0	0	0	0		0		0
Croatia	0	0	0	0		0		0
Cyprus	0	0	0	0		0		0
Czech Republic	0	0	0	0		0		0
Czechoslovakia	0	0	0	0		0		0
Denmark	0	0	0	0		0		0
East Timor	0	0	0	0		0		0
Ecuador	2	2	1	0	UNITED STATES DEPARTMENT OF DEFENSE GLOBAL EMERGING INFECTIONS SYSTEMS RESEARCH PROGRAM	2	BLAIR PJ, NEGRETE M, OLSON JG, RUSSELL KL	2
Egypt	0	0	0	0		0		0
El Salvador	1	0	0	0		0	Fabbri, CM; Morales, MA; Baroni, P; Levis, S; Rodriguez, S; Martins, L; Nunes, M; Ramirez, J; Martinez, A; Fasendini, B; Ubeid, C; Ripoll, C; Vasconcelos, P; Enria, D	1
Estonia	0	0	0	0		0		0
Falkland Islands (Malvinas)	0	0	0	0		0		0
Fiji	0	0	0	0		0		0
Finland	0	0	0	0		0		0
France	1	0	1	0	EU, Biotechnology and Biological Sciences Research Council	1	Carpenter, S ; Groschup, MH; Garros, C; Felippe-Bauer, ML; Purse, BV	1
French Guiana	1	1	0	0		0	Morales-Betoulle, ME; Contamin, H; Barnaud, A; Talarmin, A	1
French Polynesia	0	0	0	0		0		0
Gabon	0	0	0	0		0		0
Gambia	0	0	0	0		0		0
Germany	5	4	3	1	WELLCOME TRUST, MEDICAL RESEARCH COUNCIL, MAX PLANCK SOCIETY, FAPESP SAO PAULO RESEARCH FOUNDATION CNPQ, EU, DEUTSCHE FORSCHUNGSGEMEINSCHAFT, CAPES NATIONAL COUNCIL FOR THE IMPROVEMENT OF HIGHER EDUCATION BRAZIL SCHOLARSHIP, BIOTECHNOLOGY AND BIOLOGICAL SCIENCES RESEARCH COUNCIL	1	WEIDMANN M, NUNES MRT	2
Greece	0	0	0	0		0		0
Greenland	0	0	0	0		0		0
Guadeloupe	0	0	0	0		0		0
Guinea	0	0	0	0		0		0
Hong Kong	0	0	0	0		0		0
Hungary	0	0	0	0		0		0
Iceland	0	0	0	0		0		0
India	0	0	0	0		0		0
Indonesia	0	0	0	0		0		0
Iran	0	0	0	0		0		0
Israel	0	0	0	0		0		0
Italy	0	0	0	0		0		0
Ivory Coast	0	0	0	0		0		0
Jamaica	0	0	0	0		0		0
Japan	0	0	0	0		0		0
Jordan	0	0	0	0		0		0
Kenya	0	0	0	0		0		0
Laos	0	0	0	0		0		0
Lebanon	0	0	0	0		0		0
Macedonia	0	0	0	0		0		0
Madagascar	0	0	0	0		0		0
Malawi	0	0	0	0		0		0
Malaysia	0	0	0	0		0		0
Maldives	0	0	0	0		0		0
Mali	0	0	0	0		0		0
Martinique	0	0	0	0		0		0
Mauritius	0	0	0	0		0		0
Mayotte	0	0	0	0		0		0
Mexico	0	0	0	0		0		0
Mozambique	1	1	0	0	United States Department of Defense Global Emerging Infections Systems Research Program	1	Manock, SR ; Jacobsen, KH; de Bravo, NB; Russell, KL; Negrete, M; Olson, JG; Sanchez, JL; Blair, PJ ; Smalligan, RD; Quist, BK	1
Myanmar	0	0	0	0		0		0
Nepal	0	0	0	0		0		0
Netherlands	2	2	2	0		0	DE VRIES A, KOOPMANS M, REUSKEN C	2
Netherlands Antilles	0	0	0	0		0		0
New Caledonia	0	0	0	0		0		0
New Zealand	0	0	0	0		0		0
Nigeria	0	0	0	0		0		0
Norway	0	0	0	0		0		0
Oman	0	0	0	0		0		0
Pakistan	0	0	0	0		0		0
Panama	0	0	0	0		0		0
Papua New Guinea	0	0	0	0		0		0
Paraguay	3	3	1	0	UNITED STATES DEPARTMENT OF DEFENSE GLOBAL EMERGING INFECTIONS SYSTEMS	1	MORELI ML, FIGUEIREDO LTM, AQUINO VH	2
Peru	12	12	3	0	UNITED STATES DEPARTMENT OF DEFENSE, NIH	2	WATTS DM	7
Philippines	0	0	0	0		0		0
Poland	0	0	0	0		0		0
Portugal	1	1	1	0	FAPESP, CAPES, CNPq	1	Rodrigues, AH; Santos, RI; Arisi, GM; Bernardes, ES; Silva, ML; Rossi, MA ; Lopes, MBS; Arruda, E	1
Puerto Rico	0	0	0	0		0		0
Reunion	0	0	0	0		0		0
Romania	0	0	0	0		0		0
Russia	0	0	0	0		0		0
Russian Federation	0	0	0	0		0		0
Saint Helena	0	0	0	0		0		0
Saint Pierre and Miquelon	0	0	0	0		0		0
Saudi Arabia	0	0	0	0		0		0
Senegal	0	0	0	0		0		0
Serbia	0	0	0	0		0		0
Seychelles	0	0	0	0		0		0
Sierra Leone	0	0	0	0		0		0
Singapore	0	0	0	0		0		0
Slovenia	0	0	0	0		0		0
South Africa	0	0	0	0		0		0
South Korea	0	0	0	0		0		0
Spain	0	0	0	0		0		0
Sri Lanka	0	0	0	0		0		0
Sudan	0	0	0	0		0		0
Sweden	0	0	0	0		0		0
Switzerland	0	0	0	0		0		0
Taiwan	0	0	0	0		0		0
Tanzania	0	0	0	0		0		0
Thailand	0	0	0	0		0		0
Tonga	0	0	0	0		0		0
Trinidad and Tobago	0	0	0	0		0		0
Tunisia	0	0	0	0		0		0
Turkey	0	0	0	0		0		0
Turks and Caicos Islands	0	0	0	0		0		0
Uganda	0	0	0	0		0		0
United Arab Emirates	0	0	0	0		0		0
United Kingdom	8	7	4	1	WELLCOME TRUST	3	ELLIOTT RM	3
United States	28	27	9	2	NIH	6	WATTS DM, TESH RB	7
Viet Nam	0	0	0	0		0		0
Wallis and Futuna	0	0	0	0		0		0
Yemen	0	0	0	0		0		0
Zambia	0	0	0	0		0		0
Zimbabwe	0	0	0	0		0		0

## Sheet: GoPubmed
Country	Number of articles
Global	83
Algeria	0
Angola	0
Anguilla	0
Argentina	1
Aruba	0
Australia	0
Austria	0
Bangladesh	0
Belarus	0
Belgium	0
Benin	0
Bhutan	0
Bolivia	0
Brazil	36
Brunei	0
Burkina Faso	0
Burma	0
Cambodia	0
Cameroon	0
Canada	2
Cape Verde	0
Cayman Islands	0
Central African Republic	0
China	0
Colombia	0
Comoros	0
Congo	0
Costa Rica	0
Cote d'Ivoire	0
Croatia	0
Cuba	0
Cyprus	0
Czech Republic	1
Czechoslovakia	0
Denmark	0
East Timor	0
Egypt	0
Estonia	0
Falkland Islands (Malvinas)	0
Fiji	0
Finland	0
France	0
French Guiana	0
French Polynesia	0
Gabon	0
Gambia	0
Germany	3
Greece	0
Greenland	0
Guadeloupe	0
Guinea	0
Hong Kong	0
Hungary	0
Iceland	0
India	0
Indonesia	0
Iran	0
Israel	0
Italy	0
Ivory Coast	0
Jamaica	0
Japan	0
Jordan	0
Kenya	0
Laos	0
Lebanon	0
Macedonia	0
Madagascar	0
Malawi	0
Malaysia	0
Maldives	0
Mali	0
Martinique	0
Mauritius	0
Mayotte	0
Mexico	0
Mozambique	0
Myanmar	0
Nepal	0
Netherlands	0
Netherlands Antilles	0
New Caledonia	0
New Zealand	0
Nigeria	0
Norway	1
Oman	0
Pakistan	0
Panama	0
Papua New Guinea	0
Peru	5
Philippines	0
Poland	0
Portugal	0
Puerto Rico	0
Reunion	0
Romania	0
Russia	0
Russian Federation	0
Saint Helena	0
Saint Pierre and Miquelon	0
Saudi Arabia	0
Senegal	0
Serbia	0
Seychelles	0
Sierra Leone	0
Singapore	0
Slovenia	0
South Africa	0
South Korea	0
Spain	0
Sri Lanka	0
Sudan	0
Sweden	0
Switzerland	0
Taiwan	0
Tanzania	0
Thailand	0
Tonga	0
Trinidad and Tobago	1
Tunisia	0
Turkey	0
Turks and Caicos Islands	0
Uganda	0
United Arab Emirates	0
United Kingdom	4
United States	15
Venezuela	0
Viet Nam	0
Wallis and Futuna	0
Yemen	0
Zambia	0
Zimbabwe	0
